# Supplementary material for: Phosphoprotein Phosphatase 1 but Not 2A Activity Modulates Coupled-Clock Mechanisms to Impact on Intrinsic Automaticity of Sinoatrial Nodal Pacemaker Cells
Source: Cells. 2021 Nov 10;10(11):3106. doi: 10.3390/cells10113106 (PMC8623309; doi:10.3390/cells10113106)
Supplement: Supplementary file 1 [file cells-10-03106-s001.zip]

Archive with 1 entries (1 files):
- cells-1409279-sp-conversion.pdf
